# Supplementary material for: Association of Gut Microbiota with Age-Related Macular Degeneration and Glaucoma: A Bidirectional Mendelian Randomization Study
Source: Nutrients. 2023 Nov 2;15(21):4646. doi: 10.3390/nu15214646 (PMC10650403; doi:10.3390/nu15214646)
Supplement: Supplementary file 1 [file nutrients-15-04646-s001.zip]

Archive with 8 entries (8 files):
- S1 SNPs information of bacteria with AMD.xlsx
- S2 SNPs information of bacteria with glaucoma.xlsx
- S3 MR estimates of bacteria on AMD.xlsx
- S4 MR estimates of bacteria on glaucoma.xlsx
- S5 Heterogeneity tests of bacteria on AMD and glaucoma.xlsx
- S6 Horizontal pleiotropy tests of bacteria on AMD and glaucoma.xlsx
- S7. Heterogeneity and horizontal pleiotropy tests of AMD on bacteria.xlsx
- S8.Heterogeneity and horizontal pleiotropy tests of glaucoma on bacteria.xlsx
